# Supplementary material for: Mesostructured Silica-Coated Magnetic Nanoparticles to Extract Six Opium Alkaloids in Poppy Seeds Prior to Ultra-High-Performance Liquid Chromatography-Tandem Mass Spectrometry Analysis
Source: Foods. 2021 Jul 8;10(7):1587. doi: 10.3390/foods10071587 (PMC8307897; doi:10.3390/foods10071587)
Supplement: Supplementary file 1 [file foods-10-01587-s001.zip]

Archive with 1 entries (1 files):
- foods-1264633-supplementary.pdf
